# Supplementary material for: Impact of COVID-19 on Utilization of Healthcare Services Among People Living with HIV (PLHIV): A Systematic Review
Source: Medicina (Kaunas). 2025 Jan 14;61(1):111. doi: 10.3390/medicina61010111 (PMC11766806; doi:10.3390/medicina61010111)
Supplement: Supplementary file 1 [file medicina-61-00111-s001.zip]

Archive with 2 entries (2 files):
- Quality Assessment.pdf
- Supplementary Tables.pdf
